# Supplementary material for: Preliminary Evidence of Exogenous Hydrogen Peroxide Formation via Plant Transpiration: Toward a Nature-Based Solution for Air Quality and Climate Mitigation
Source: Bioengineering (Basel). 2025 Nov 3;12(11):1201. doi: 10.3390/bioengineering12111201 (PMC12650404; doi:10.3390/bioengineering12111201)
Supplement: Supplementary file 1 [file bioengineering-12-01201-s001.zip]

Archive with 1 entries (1 files):
- bioengineering-3887775-supplementary.pdf
